# Supplementary material for: A prognostic signature based on three-genes expression in triple-negative breast tumours with residual disease
Source: NPJ Genom Med. 2016 Feb 3;1:15015–. doi: 10.1038/npjgenmed.2015.15 (PMC5685288; doi:10.1038/npjgenmed.2015.15)
Supplement: Supplementary Tables [file npjgenmed201515-s2.xls]

## Sheet: Table S1
Tabla S1. Screened genes and its probes according to the Affymetrix U133A microarray for the GSE25066 cohort.
	GENE	PROBE
	CCL5	1405_i_at
	CCL5	204655_at
	DDIT4	202887_s_at
	POLR1C	207515_s_at
	POLR1C	209317_at

## Sheet: Table S2
Tabla S2. Screened genes and its probes according to the Affymetrix Human Genome U133 Plus 2.0 arra for the, GSE16446 cohort.
	GENE	PROBE
	CCL5	1405_i_at
	CCL5	1555759_a_at
	CCL5	204655_at
	DDIT4	202887_s_at
	POLR1C	207515_s_at
	POLR1C	209317_at

## Sheet: Table S3
TABLE S3. Normalized values of gene expression in the discovery set with survival data
ID	DRFS_TIME_MONTHS	DRFS_STATUS	ABAT	ABTB2	ACOT4	ACOX2	ACSBG1	ACSM5	ACSS3	ACTB	ACTR3B	ACVR1	ACVR2A	ADRB2	AEBP1	AGR2	AGTR2	AGXT2L1	AHI1	AKR7A3	ALDH1A1	ALDH1A3	ALDH1B1	ALDH2	ALDH3A1	ALDH3B2	ALDH4A1	ALDH9A1	ALOX5AP	AMIGO2	ANGEL2	ANGPTL2	ANGPTL4	ANK1	ANKRD30A	ANLN	APC	AR	ARFGAP1	ARHGAP12	ARHGAP8	ARID5A	ARID5B	ATF7IP	AURKA	AVPI1	AXIN1	B4GALT6	BAG1
PERU_1	55.33	0	11.0152	19.8274	28.6395	11.0152	4.40608	2.20304	4.40608	1760.23	19.8274	24.2335	28.6395	4.40608	33.0456	654.303	2.20304	2.20304	167.431	134.386	125.573	55.076	39.6548	240.132	30.8426	8.81217	22.0304	123.37	17.6243	33.0456	72.7004	19.8274	4.40608	4.40608	4.40608	92.5278	26.4365	4.40608	255.553	121.167	30.8426	52.873	52.873	127.776	37.4517	41.8578	112.355	255.553	61.6852
PERU_2	64.87	0	10.0972	65.6317	65.6317	20.1944	15.1458	5.04859	20.1944	954.184	45.4373	75.7289	35.3401	15.1458	75.7289	5.04859	25.243	25.243	60.5831	15.1458	15.1458	30.2915	30.2915	40.3887	20.1944	15.1458	45.4373	141.361	20.1944	40.3887	55.5345	40.3887	10.0972	10.0972	10.0972	212.041	25.243	25.243	181.749	136.312	65.6317	535.151	40.3887	95.9232	40.3887	80.7774	146.409	70.6803	45.4373
PERU_3	16.3	0	3.56948	29.0658	18.3573	4.58933	0.509925	4.0794	27.0261	2611.33	39.2643	17.8474	36.2047	6.62903	93.8263	4.0794	3.56948	5.60918	190.202	2.54963	41.8139	12.7481	23.4566	66.2903	5.60918	10.7084	9.17866	312.074	20.397	39.2643	89.237	19.3772	11.2184	1.52978	2.0397	72.4094	10.7084	10.1985	131.561	48.4429	11.2184	43.8536	290.148	307.485	30.5955	16.8275	60.6811	43.8536	45.3834
PERU_5	1.77	1	91.5961	114.495	206.091	91.5961	68.6971	91.5961	22.899	824.365	206.091	114.495	68.6971	45.7981	45.7981	45.7981	68.6971	160.293	45.7981	228.99	114.495	114.495	160.293	183.192	1	45.7981	137.394	183.192	114.495	114.495	137.394	228.99	68.6971	137.394	45.7981	343.486	45.7981	22.899	160.293	457.981	297.687	847.264	160.293	137.394	68.6971	91.5961	206.091	206.091	137.394
PERU_7	23.83	0	4.53054	11.3264	9.38469	2.58888	1.94166	2.91249	3.88332	2852.3	60.8387	28.4777	15.2097	4.20693	277.01	1.61805	3.55971	1.94166	51.1304	3.55971	23.6235	13.268	44.6582	99.0247	3.55971	23.6235	4.85415	304.193	27.5069	41.4221	45.9526	93.8469	21.0347	1.94166	2.58888	124.913	15.8569	10.0319	137.211	37.8624	33.6554	56.3082	21.6819	223.615	34.3027	14.5625	145.948	5.82498	23.6235
PERU_8	3.47	1	94.473	134.961	161.954	80.9769	107.969	26.9923	53.9846	1106.68	107.969	107.969	94.473	40.4884	202.442	80.9769	107.969	121.465	94.473	215.938	94.473	94.473	161.954	40.4884	107.969	67.4807	148.458	512.854	40.4884	161.954	134.961	323.908	94.473	80.9769	188.946	283.419	40.4884	94.473	94.473	256.427	242.931	769.281	215.938	215.938	121.465	161.954	94.473	188.946	161.954
PERU_9	108.67	0	114.794	344.382	401.779	516.573	344.382	459.176	172.191	631.366	344.382	459.176	172.191	114.794	286.985	229.588	459.176	401.779	172.191	229.588	344.382	286.985	746.16	516.573	286.985	573.969	229.588	459.176	1	344.382	114.794	229.588	57.3969	286.985	286.985	860.954	172.191	344.382	401.779	401.779	401.779	1205.34	286.985	114.794	344.382	172.191	688.763	516.573	573.969
PERU_11	8.1	1	160.128	1521.22	400.32	320.256	720.576	320.256	560.448	400.32	400.32	640.512	480.384	320.256	160.128	320.256	1040.83	480.384	1	240.192	80.064	1200.96	880.704	640.512	240.192	400.32	560.448	480.384	240.192	640.512	320.256	320.256	160.128	240.192	400.32	1040.83	80.064	720.576	400.32	160.128	320.256	2401.92	480.384	480.384	400.32	400.32	880.704	640.512	640.512
PERU_12	3.83	1	5.86411	48.8676	19.547	5.86411	5.86411	9.77352	9.77352	3409	11.7282	35.1847	15.6376	9.77352	275.613	5.86411	5.86411	7.81882	21.5017	11.7282	11.7282	33.23	158.331	183.742	5.86411	7.81882	13.6829	175.923	43.0035	31.2753	19.547	130.965	13.6829	11.7282	13.6829	64.5052	5.86411	13.6829	152.467	56.6864	21.5017	140.739	31.2753	84.0523	19.547	41.0488	76.2335	13.6829	17.5923
PERU_13	25.5	1	14.4203	46.1449	74.9855	8.65217	14.4203	23.0725	23.0725	3460.87	25.9565	40.3768	37.4927	8.65217	865.217	37.4927	20.1884	8.65217	23.0725	20.1884	25.9565	51.913	51.913	103.826	11.5362	487.406	14.4203	74.9855	25.9565	54.7971	40.3768	158.623	17.3043	11.5362	1493.94	80.7536	28.8406	796	106.71	66.3333	28.8406	80.7536	109.594	118.246	25.9565	31.7246	31.7246	31.7246	28.8406
PERU_14	1	1	136.28	181.707	136.28	136.28	121.138	121.138	90.8534	908.534	136.28	136.28	30.2845	60.5689	151.422	30.2845	121.138	105.996	15.1422	166.565	60.5689	227.134	121.138	166.565	45.4267	15.1422	196.849	136.28	121.138	136.28	151.422	272.56	90.8534	121.138	90.8534	196.849	45.4267	166.565	302.845	469.409	211.991	651.116	196.849	166.565	166.565	166.565	166.565	181.707	181.707
PERU_16	17	1	69.5163	121.653	34.7581	69.5163	52.1372	86.8953	69.5163	573.509	139.033	121.653	52.1372	1	225.928	34.7581	156.412	34.7581	52.1372	34.7581	52.1372	156.412	69.5163	434.477	17.3791	34.7581	312.823	677.784	86.8953	104.274	156.412	139.033	34.7581	139.033	86.8953	295.444	52.1372	86.8953	451.856	382.339	104.274	608.267	191.17	243.307	139.033	104.274	173.791	121.653	139.033
PERU_17	6.13	1	389.133	622.612	466.959	233.48	155.653	389.133	544.786	622.612	700.439	778.265	389.133	233.48	389.133	311.306	466.959	389.133	311.306	155.653	155.653	389.133	933.919	389.133	1	77.8265	933.919	622.612	233.48	466.959	155.653	233.48	77.8265	155.653	466.959	856.092	77.8265	233.48	544.786	544.786	544.786	778.265	544.786	311.306	311.306	311.306	466.959	622.612	466.959
PERU_18	0.97	1	8.49862	39.0936	47.5923	5.09917	3.39945	5.09917	3.39945	4704.83	11.8981	54.3911	35.6942	5.09917	237.961	6.79889	5.09917	3.39945	66.2892	10.1983	5.09917	100.284	27.1956	15.2975	6.79889	6.79889	10.1983	113.881	16.9972	970.542	32.2947	64.5895	88.3856	5.09917	1.69972	112.182	11.8981	11.8981	115.581	96.8842	37.3939	42.4931	52.6914	197.168	30.595	83.2864	73.0881	47.5923	67.9889
PERU_19	4.07	0	6.30985	41.014	41.014	25.2394	12.6197	12.6197	6.30985	899.154	28.3943	34.7042	18.9296	6.30985	85.183	31.5493	44.169	18.9296	34.7042	28.3943	25.2394	31.5493	78.8731	154.591	6.30985	15.7746	50.4788	104.113	9.46478	22.0845	28.3943	75.7182	9.46478	25.2394	6.30985	110.422	3.15493	31.5493	129.352	50.4788	44.169	141.972	44.169	56.7887	18.9296	37.8591	63.0985	41.014	50.4788
PERU_20	NA	1	74.3419	148.684	185.855	223.026	37.171	334.539	37.171	706.248	260.197	260.197	37.171	148.684	185.855	148.684	446.052	223.026	148.684	185.855	223.026	260.197	185.855	446.052	74.3419	148.684	520.394	520.394	260.197	148.684	260.197	297.368	37.171	111.513	74.3419	520.394	1	185.855	185.855	111.513	260.197	817.761	334.539	111.513	334.539	297.368	631.907	297.368	297.368
PERU_22	19.67	0	39.4381	256.348	276.067	276.067	177.472	157.753	98.5954	1143.71	177.472	118.314	118.314	98.5954	197.191	236.629	197.191	157.753	157.753	157.753	216.91	118.314	276.067	354.943	98.5954	118.314	394.381	295.786	177.472	177.472	335.224	216.91	98.5954	118.314	335.224	335.224	98.5954	295.786	335.224	256.348	98.5954	453.539	256.348	98.5954	78.8763	138.034	315.505	236.629	394.381
PERU_24	12.83	1	8.06267	27.6434	19.5808	16.1253	4.60724	5.75905	17.2772	2140.06	11.5181	42.617	17.2772	5.75905	171.62	13.8217	8.06267	10.3663	35.7061	10.3663	21.8844	20.7326	40.3134	146.28	10.3663	12.6699	9.21448	316.748	21.8844	133.61	43.7688	43.7688	13.8217	3.45543	2.30362	57.5905	8.06267	55.2869	93.2966	59.8941	20.7326	95.6003	86.3858	123.244	25.3398	21.8844	56.4387	109.422	24.188
PERU_26	4.23	1	13.5126	67.5628	27.0251	6.75628	1	1	20.2688	2547.12	67.5628	13.5126	6.75628	20.2688	121.613	20.2688	20.2688	13.5126	54.0502	6.75628	27.0251	27.0251	1	27.0251	1	1	13.5126	216.201	6.75628	27.0251	33.7814	101.344	27.0251	1	1	155.394	1	1	243.226	135.126	27.0251	202.688	33.7814	263.495	6.75628	27.0251	27.0251	6.75628	40.5377
PERU_27	8.2	1	13.9772	177.511	12.5795	15.3749	8.38633	12.5795	19.5681	3680.2	32.1476	36.3408	30.7499	20.9658	241.806	9.78405	8.38633	12.5795	53.1134	13.9772	53.1134	48.9202	48.9202	75.477	1.39772	213.851	16.7727	111.818	19.5681	22.3635	76.8747	125.795	23.7613	9.78405	8.38633	103.431	19.5681	8.38633	197.079	287.931	103.431	170.522	69.8861	265.567	26.5567	62.8975	92.2496	25.159	62.8975
PERU_29	56.6	0	88.5192	243.428	154.909	177.038	177.038	132.779	88.5192	818.802	110.649	221.298	22.1298	88.5192	199.168	88.5192	154.909	177.038	22.1298	110.649	110.649	88.5192	243.428	309.817	22.1298	132.779	265.557	331.947	44.2596	199.168	66.3894	177.038	154.909	66.3894	132.779	154.909	44.2596	66.3894	221.298	265.557	132.779	553.245	199.168	154.909	110.649	110.649	132.779	309.817	287.687
PERU_30	27.8	1	53.0272	53.0272	53.0272	63.6327	21.2109	63.6327	21.2109	1919.59	95.449	106.054	63.6327	10.6054	137.871	31.8163	127.265	63.6327	74.2381	95.449	106.054	63.6327	116.66	243.925	74.2381	53.0272	106.054	127.265	53.0272	74.2381	84.8435	148.476	74.2381	31.8163	159.082	339.374	10.6054	84.8435	190.898	106.054	106.054	286.347	127.265	190.898	53.0272	53.0272	222.714	84.8435	106.054
PERU_34	26.63	0	35.3197	21.7352	29.8859	19.0183	21.7352	8.15071	13.5845	1765.99	16.3014	24.4521	13.5845	16.3014	190.183	13.5845	13.5845	13.5845	16.3014	2.7169	32.6028	16.3014	32.6028	160.297	13.5845	38.0366	67.9226	203.768	59.7719	16.3014	40.7535	127.694	27.169	13.5845	29.8859	95.0916	8.15071	19.0183	122.261	54.3381	65.2057	187.466	43.4704	51.6212	13.5845	24.4521	54.3381	38.0366	16.3014
PERU_36	5.87	1	5.57868	84.5384	11.5865	3.43303	2.57478	5.14955	22.7438	3819.25	23.173	18.8817	19.3108	4.29129	195.254	2.57478	4.29129	2.57478	72.5228	9.44084	19.3108	75.9559	34.3303	34.7595	5.57868	12.0156	7.2952	189.246	17.5943	29.6099	60.0781	33.4721	21.0273	2.14565	2.14565	58.3616	8.58258	15.8778	108.57	65.6568	37.7634	75.0976	28.3225	186.242	32.1847	37.7634	72.5228	11.5865	28.7517
PERU_38	15.5	1	8.76742	31.3122	13.7774	11.2724	3.75747	1.25249	3.75747	3180.07	21.2923	28.8072	18.7873	8.76742	123.996	10.0199	11.2724	10.0199	38.8271	7.51493	8.76742	23.7973	66.3819	205.408	17.5348	52.6045	13.7774	96.4416	12.5249	12.5249	66.3819	40.0796	10.0199	6.26244	15.0299	88.9267	21.2923	72.6443	78.9068	31.3122	46.3421	45.0896	25.0498	151.551	17.5348	21.2923	135.269	66.3819	62.6244
PERU_39	28.23	0	6.44333	12.8867	94.5021	15.0344	10.7389	10.7389	40.8077	2482.83	19.33	62.2855	15.0344	8.5911	81.6155	12.8867	23.6255	12.8867	83.7632	15.0344	21.4778	32.2166	27.9211	893.475	21.4778	730.244	23.6255	139.605	6.44333	27.9211	23.6255	49.3988	25.7733	2.14778	356.531	96.6499	15.0344	453.181	184.709	40.8077	40.8077	270.62	17.1822	146.049	21.4778	17.1822	64.4333	12.8867	30.0689
PERU_40	29.73	1	36.8761	159.797	319.593	184.381	86.0443	147.505	61.4602	528.558	147.505	159.797	49.1682	12.292	135.213	49.1682	159.797	110.628	24.5841	73.7523	135.213	147.505	147.505	356.469	135.213	122.92	172.089	208.965	122.92	61.4602	172.089	147.505	86.0443	110.628	73.7523	245.841	36.8761	172.089	147.505	196.673	61.4602	442.514	282.717	122.92	147.505	110.628	196.673	233.549	319.593
PERU_43	8.43	1	21.6842	72.2806	72.2806	21.6842	57.8245	28.9122	21.6842	2305.75	93.9648	65.0526	28.9122	28.9122	281.894	14.4561	57.8245	57.8245	72.2806	21.6842	28.9122	115.649	79.5087	36.1403	21.6842	36.1403	65.0526	325.263	36.1403	93.9648	159.017	137.333	65.0526	36.1403	296.351	144.561	28.9122	21.6842	238.526	72.2806	79.5087	448.14	122.877	159.017	57.8245	115.649	173.473	50.5964	115.649
PERU_44	28.37	0	441.978	568.258	820.817	694.537	63.1397	568.258	315.699	441.978	189.419	631.397	694.537	505.118	189.419	631.397	568.258	505.118	189.419	441.978	505.118	441.978	757.677	252.559	441.978	441.978	694.537	315.699	378.838	441.978	568.258	378.838	189.419	378.838	315.699	947.096	126.279	189.419	378.838	441.978	568.258	1010.24	505.118	252.559	189.419	505.118	631.397	631.397	631.397
PERU_45	8.1	1	310.234	206.823	999.643	275.764	344.705	137.882	310.234	2929.99	241.293	620.468	344.705	137.882	206.823	344.705	654.939	413.645	827.291	275.764	310.234	620.468	517.057	344.705	310.234	448.116	758.35	723.88	103.411	413.645	379.175	275.764	34.4705	241.293	1240.94	448.116	68.9409	275.764	206.823	585.998	448.116	758.35	344.705	551.527	172.352	413.645	448.116	758.35	827.291
PERU_46	18.2	0	10.4587	87.1559	52.2935	31.3761	17.4312	27.8899	27.8899	1115.6	27.8899	59.266	24.4036	20.9174	41.8348	24.4036	45.3211	31.3761	59.266	31.3761	20.9174	41.8348	125.504	104.587	20.9174	20.9174	41.8348	209.174	62.7522	24.4036	80.1834	52.2935	34.8624	17.4312	13.9449	156.881	20.9174	48.8073	219.633	139.449	90.6421	195.229	62.7522	115.046	45.3211	45.3211	69.7247	31.3761	52.2935
PERU_47	18.93	1	5.7055	39.9385	9.60926	3.30318	3.00289	2.10203	7.20694	2930.82	41.4399	42.9414	21.6208	3.30318	190.083	0.600579	4.50434	3.90376	92.1888	4.50434	34.5333	60.6585	55.8538	79.2764	3.60347	34.5333	7.80752	196.389	23.4226	30.6295	59.4573	33.0318	14.7142	2.7026	5.40521	123.119	16.5159	10.5101	164.859	40.8394	29.4284	66.0637	42.9414	275.365	26.7258	27.6266	152.847	33.9327	27.6266
PERU_48	11.77	0	4.60475	18.9607	11.9182	4.06301	1.6252	4.06301	5.14648	4380.2	24.1072	33.8584	21.1277	7.04255	293.891	4.06301	1.6252	16.5229	74.4885	4.33388	55.5278	260.033	39.5466	135.975	4.87561	27.0867	5.41735	154.936	62.5704	33.5876	57.4239	39.2758	25.7324	2.97954	2.70867	76.1137	11.1056	5.41735	119.723	25.7324	33.3167	83.698	32.2332	164.687	26.545	18.6899	82.8854	14.0851	35.4836
PERU_49	104.73	0	10.7411	36.8265	29.1544	9.20664	13.81	7.6722	26.0855	2986.02	44.4987	39.8954	39.8954	9.20664	371.334	6.13776	13.81	15.3444	70.5842	3.06888	21.4822	162.651	62.912	317.629	3.06888	24.551	19.9477	156.513	50.6365	24.551	39.8954	65.9809	6.13776	10.7411	7.6722	98.2041	24.551	15.3444	102.807	27.6199	44.4987	136.565	27.6199	250.114	23.0166	23.0166	73.6531	38.361	50.6365
PERU_50	25.23	1	1	46.014	69.021	46.014	1	23.007	1	2047.62	23.007	92.028	23.007	23.007	161.049	1	69.021	23.007	23.007	23.007	1	1	92.028	138.042	46.014	46.014	92.028	69.021	1	23.007	69.021	23.007	1	1	1	184.056	46.014	92.028	115.035	161.049	184.056	368.112	138.042	230.07	46.014	1	115.035	207.063	115.035
PERU_51	24.1	0	2.72793	35.1221	19.4365	1.02297	2.38694	4.43289	2.72793	3458.34	31.7122	34.0991	15.3446	1.02297	239.376	3.06892	3.40991	2.72793	44.3289	10.2297	4.43289	289.502	58.9915	49.4438	5.11487	21.4825	4.77388	98.5465	45.6929	58.3095	66.4933	27.2793	11.9347	2.72793	5.79685	101.956	8.18379	6.13785	115.255	39.896	46.3748	61.0375	25.2334	151.741	25.2334	26.9383	102.979	23.8694	43.3059
PERU_52	11.33	1	37.651	37.651	84.7147	47.0637	51.7701	18.8255	75.302	3379.18	37.651	155.31	84.7147	28.2382	800.084	18.8255	37.651	23.5319	244.731	51.7701	117.659	94.1275	56.4765	291.795	14.1191	4268.68	80.0084	414.161	9.41275	61.1829	160.017	98.8339	42.3574	4.70637	5346.44	112.953	42.3574	2329.66	376.51	112.953	287.089	367.097	131.778	494.169	47.0637	75.302	230.612	112.953	108.247
PERU_54	16.43	1	16.9591	73.4894	11.3061	16.9591	22.6121	1	5.65303	2950.88	56.5303	73.4894	28.2652	5.65303	203.509	16.9591	22.6121	1	33.9182	5.65303	16.9591	16.9591	33.9182	90.4485	5.65303	11.3061	33.9182	158.285	16.9591	16.9591	73.4894	50.8773	16.9591	1	16.9591	180.897	28.2652	50.8773	141.326	22.6121	22.6121	118.714	45.2243	226.121	33.9182	11.3061	135.673	50.8773	33.9182
PERU_55	7.7	1	9.50722	41.1979	15.0531	4.75361	3.16907	3.96134	11.884	4132.47	19.8067	76.0577	21.3912	8.71495	739.978	2.3768	2.3768	4.75361	49.9129	7.13041	27.7294	280.463	57.0433	86.3572	6.33814	127.555	5.54588	110.918	33.2753	41.9902	109.333	101.41	9.50722	1.58454	1.58454	76.0577	13.4686	12.6763	82.3959	53.082	49.1206	289.97	85.5649	192.521	16.6376	32.483	113.294	21.3912	50.7052
PERU_57	2.47	0	19.4836	60.3992	48.709	23.3803	15.5869	15.5869	46.7607	2967.35	25.3287	81.8311	17.5352	13.6385	272.77	27.277	27.277	25.3287	77.9344	13.6385	35.0705	153.92	42.8639	35.0705	9.7418	7.79344	40.9156	420.846	35.0705	239.648	89.6246	35.0705	292.254	3.89672	3.89672	81.8311	17.5352	7.79344	107.16	185.094	40.9156	826.105	124.695	313.686	37.0189	48.709	114.953	81.8311	111.057
PERU_58	79.27	0	9.93897	59.6338	26.5039	18.2214	9.93897	8.28247	6.62598	2554.31	26.5039	107.672	41.4124	4.96948	783.522	3.31299	21.5344	8.28247	84.4812	13.252	18.2214	159.023	160.68	96.0767	13.252	77.8552	24.8474	172.275	21.5344	96.0767	104.359	182.214	28.1604	4.96948	82.8247	117.611	33.1299	19.8779	110.985	81.1682	97.7332	276.635	99.3897	263.383	28.1604	34.7864	155.71	86.1377	71.2293
PERU_59	3.1	1	3.47721	29.904	13.9088	4.17265	2.78176	6.95441	8.34529	3429.92	27.1222	25.0359	38.2493	5.56353	490.286	1.39088	5.56353	1.39088	219.064	4.17265	48.6809	58.4171	66.0669	101.534	3.47721	11.8225	13.9088	204.46	14.6043	27.1222	60.5034	61.1988	9.73618	2.78176	39.6402	125.179	8.34529	15.9951	79.2803	45.8991	16.6906	63.2852	68.1532	205.155	10.4316	17.386	76.4985	36.1629	52.1581
PERU_60	9.2	1	45.7945	91.5889	155.701	82.4301	9.15889	27.4767	64.1123	1886.73	73.2712	64.1123	18.3178	18.3178	256.449	36.6356	54.9534	18.3178	73.2712	64.1123	36.6356	91.5889	82.4301	183.178	27.4767	201.496	119.066	174.019	27.4767	64.1123	45.7945	64.1123	18.3178	82.4301	1492.9	183.178	18.3178	100.748	247.29	36.6356	54.9534	366.356	119.066	183.178	36.6356	73.2712	119.066	137.383	210.655
PERU_61	24.07	1	5.40416	43.2333	43.2333	32.4249	10.8083	16.2125	37.8291	4398.98	64.8499	91.8707	32.4249	5.40416	1129.47	16.2125	43.2333	54.0416	81.0624	37.8291	27.0208	248.591	113.487	102.679	32.4249	232.379	54.0416	286.42	48.6374	162.125	140.508	135.104	37.8291	32.4249	16.2125	199.954	32.4249	32.4249	86.4665	97.2748	59.4457	270.208	205.358	286.42	43.2333	59.4457	108.083	64.8499	97.2748
PERU_62	26.13	1	13.5773	6.03435	15.8402	12.0687	2.26288	4.52577	6.03435	3328.7	18.1031	46.0119	21.1202	12.0687	618.521	61.0978	2.26288	0.754294	45.2577	28.6632	49.0291	34.6975	46.7662	280.597	5.28006	47.5205	15.8402	100.321	22.6288	29.4175	37.7147	168.962	3.01718	3.01718	3.77147	50.5377	14.3316	1013.02	119.178	30.1718	36.2061	76.1837	83.7267	146.333	12.0687	43.7491	75.4294	8.29724	48.2748
PERU_63	2.17	1	13.2996	17.7328	18.8411	11.083	3.3249	13.2996	11.083	3345.96	38.7905	78.6893	38.7905	12.1913	384.58	8.8664	4.4332	7.7581	220.552	17.7328	140.754	95.3138	31.0324	229.418	6.6498	49.8735	22.166	303.674	75.3644	65.3897	90.8806	53.1984	11.083	11.083	7.7581	55.415	23.2743	21.0577	265.992	47.6569	37.6822	191.736	207.252	407.854	18.8411	41.0071	90.8806	45.4403	46.5486
PERU_64	73.83	0	6.41263	70.5389	40.6133	32.0631	12.8253	4.27508	17.1003	4134.01	29.9256	57.7136	59.8512	12.8253	284.293	8.55017	10.6877	14.9628	57.7136	10.6877	59.8512	34.2007	34.2007	57.7136	4.27508	55.5761	36.3382	171.003	23.513	55.5761	89.7768	83.3642	14.9628	8.55017	115.427	87.6392	25.6505	151.766	156.041	68.4014	49.1635	181.691	85.5017	442.471	34.2007	42.7508	141.078	34.2007	38.4758
PERU_65	21.47	1	5.22101	26.1051	20.8841	13.0525	5.22101	7.83152	13.0525	6032.88	24.7998	61.3469	41.7681	11.7473	1450.14	5.22101	6.52627	6.52627	58.7364	6.52627	15.663	80.9257	164.462	78.3152	3.91576	32.6313	28.7156	190.567	26.1051	83.5362	48.2944	244.082	57.4312	5.22101	5.22101	112.252	31.3261	24.7998	181.43	74.3994	50.9049	134.441	79.6205	304.124	18.2735	27.4103	84.8415	33.9366	48.2944
PERU_67	14.97	0	2.76922	13.8461	18	8.30767	9.69229	8.30767	16.6153	1156.15	30.4615	23.5384	65.0768	1.38461	239.538	1	13.8461	6.92306	66.4614	13.8461	13.8461	29.0769	19.3846	70.6152	6.92306	1.38461	9.69229	117.692	15.2307	9.69229	87.2306	44.3076	8.30767	8.30767	2.76922	56.7691	4.15384	18	76.1537	11.0769	16.6153	51.2307	38.7691	58.1537	12.4615	20.7692	80.3075	48.4614	22.1538
PERU_68	39.57	1	16.8039	28.0066	89.621	44.8105	16.8039	22.4053	5.60131	2201.32	50.4118	67.2158	39.2092	11.2026	224.053	39.2092	61.6145	28.0066	44.8105	50.4118	44.8105	28.0066	128.83	296.87	16.8039	39.2092	67.2158	156.837	44.8105	44.8105	72.8171	123.229	11.2026	50.4118	16.8039	106.425	5.60131	22.4053	106.425	95.2223	56.0131	257.66	84.0197	168.039	44.8105	22.4053	179.242	78.4184	61.6145
PERU_69	16.6	0	10.3796	34.2528	31.1389	9.34168	6.22779	3.11389	17.6454	3283.08	24.9112	84.0751	70.5816	8.30372	638.348	6.22779	12.4556	2.07593	196.175	6.22779	9.34168	376.781	25.9491	41.5186	12.4556	112.1	21.7973	494.071	19.7213	79.9233	52.9362	81.9992	17.6454	5.18982	6.22779	126.632	19.7213	32.1769	249.112	93.4168	68.5057	128.708	63.3158	294.782	15.5695	31.1389	70.5816	94.4548	117.29
PERU_70	22.3	1	10.5946	29.1353	34.4326	16.7748	3.53155	2.64866	8.82887	3859.1	48.5588	37.9641	29.1353	10.5946	204.83	1.76577	11.4775	7.06309	30.901	14.1262	16.7748	13.2433	46.793	92.7031	7.94598	22.9551	29.1353	446.741	27.3695	35.3155	22.0722	118.307	11.4775	4.41443	3.53155	122.721	12.3604	7.06309	203.064	88.2887	45.9101	132.433	55.6219	208.361	22.9551	10.5946	73.2796	22.9551	24.7208
PERU_71	1.13	1	6.11097	52.9617	23.4254	14.2589	2.03699	6.11097	29.5363	3792.87	22.4069	30.5548	26.4809	3.05548	52.9617	16.2959	11.2034	7.12946	27.4994	6.11097	12.2219	19.3514	21.3884	16.2959	3.05548	162.959	25.4624	218.976	13.2404	8.14796	58.0542	20.3699	5.09247	3.05548	9.16645	48.8878	26.4809	12.2219	72.3131	42.7768	38.7028	65.1837	61.1097	116.108	27.4994	16.2959	56.0172	23.4254	34.6288
PERU_72	16.67	0	7.37483	109.952	42.2377	6.36918	1.00566	5.69874	16.0905	5248.2	24.1358	47.9364	18.7723	8.71571	183.365	2.01132	5.69874	3.01698	85.1458	7.03961	12.0679	15.7553	16.0905	98.2194	29.1641	9.05093	11.3975	266.5	13.0736	99.225	61.6804	57.6578	126.713	2.68176	1.6761	105.594	14.0792	167.275	158.224	55.6465	7.37483	64.6974	56.9874	305.72	37.5446	48.6069	89.1685	57.993	7.71005
PERU_73	0.33	1	9.64463	46.2942	42.4364	28.9339	3.85785	9.64463	27.005	4052.68	27.005	55.9389	32.7918	7.71571	800.505	3.85785	7.71571	15.4314	102.233	17.3603	23.1471	48.2232	52.081	125.38	3.85785	7.71571	23.1471	146.598	42.4364	208.324	79.086	262.334	25.0761	5.78678	3.85785	106.091	25.0761	38.5785	194.822	104.162	77.1571	163.959	48.2232	352.994	28.9339	46.2942	160.101	55.9389	34.7207
PERU_74	0.57	1	5.09041	48.5902	21.7499	4.16488	2.77659	5.09041	8.79252	4818.3	28.6914	43.0371	26.3776	4.16488	534.03	1.38829	4.62764	2.77659	29.1541	0.925529	18.5106	92.0901	72.654	64.787	4.62764	27.7659	5.09041	123.558	52.7551	44.4254	27.3031	183.717	31.0052	3.70211	4.16488	88.8507	11.5691	6.4787	173.537	55.0689	28.2286	146.234	65.7125	136.053	22.6754	30.0797	66.1753	9.71805	18.5106
PERU_75	0.37	0	5.87677	44.0758	12.9289	3.52606	1.17535	5.2891	11.1659	4131.37	28.7962	48.1895	25.8578	5.2891	456.625	3.52606	2.35071	8.22748	29.3839	2.35071	29.9715	69.9336	41.7251	72.872	2.35071	136.341	3.52606	98.1421	102.256	32.9099	31.1469	129.289	39.9621	7.05213	0.587677	59.9431	8.22748	5.2891	87.5639	21.7441	18.8057	57.5924	59.3554	160.436	14.1043	19.3934	53.4786	12.9289	12.3412
PERU_76	NA	NA	6.86509	7.22641	10.117	7.94905	1.08396	6.86509	28.183	4076.42	36.1321	66.483	47.6943	7.58773	452.735	2.52924	2.16792	2.89057	96.8339	3.61321	74.7934	143.083	32.1575	165.485	1.44528	9.03302	9.39434	140.554	90.6915	59.6179	79.8519	215.708	20.9566	2.89057	58.8953	73.7094	16.6207	47.6943	184.635	54.9207	24.5698	82.7424	136.218	309.652	16.2594	15.8981	136.941	15.1755	39.7453
PERU_77	28.9	0	5.09988	6.19272	32.785	3.2785	111.469	2.18566	28.4136	3960.42	7.28555	71.0341	23.678	7.28555	288.872	3.64277	1.82139	2.91422	25.4994	2.91422	41.5276	201.445	17.8496	154.089	1.45711	318.743	7.28555	141.34	13.4783	29.5065	38.2491	67.027	20.0353	2.54994	148.989	52.0917	10.564	153.725	99.4477	29.8707	20.0353	47.3561	44.8061	103.819	9.10694	17.121	65.9342	13.8425	14.5711
PERU_78	7.83	0	11.7855	24.7495	44.7848	16.4997	15.3211	3.53564	7.07129	5143.18	61.2845	65.9987	35.3564	10.6069	667.058	5.89274	16.4997	16.4997	169.711	12.964	61.2845	84.8555	100.177	95.4624	16.4997	23.571	21.2139	215.674	27.1066	189.746	84.8555	162.64	11.7855	4.71419	41.2492	111.962	14.1426	22.3924	144.961	77.7842	62.463	161.461	73.07	364.171	29.4637	34.1779	122.569	34.1779	57.7489
PERU_79	7.9	1	4.73775	12.7919	13.2657	3.7902	2.36887	3.31642	21.7936	3456.66	33.638	29.374	21.7936	5.21152	230.254	2.84265	2.84265	2.84265	74.8564	4.26397	106.126	14.2132	73.4351	179.561	11.3706	8.05417	7.58039	173.875	56.853	29.374	87.1745	46.9037	18.4772	2.36887	4.26397	66.3284	7.58039	7.58039	117.022	40.7446	7.10662	50.2201	40.7446	165.347	27.0052	24.1625	72.4875	21.3199	14.2132
PERU_80	93.43	0	5.27662	22.4256	31.6597	6.59578	19.7873	6.59578	44.8513	3506.32	10.5532	46.1705	35.6172	19.7873	374.64	5.27662	9.23409	2.63831	62.0003	18.4682	39.5747	134.554	27.7023	114.767	3.95747	1220.22	40.8938	92.3409	17.149	51.4471	39.5747	60.6812	2.63831	3.95747	3270.19	118.724	10.5532	1469.54	200.512	71.2344	56.7237	101.575	51.4471	168.852	35.6172	15.8299	96.2984	27.7023	32.9789
PERU_82	12.57	1	15.6278	68.0269	23.9014	11.0314	2.75785	8.27354	13.7892	6753.05	12.87	102.96	47.8027	9.19283	1862.47	4.59641	8.27354	9.19283	93.7668	13.7892	99.2825	205	79.0583	108.475	8.27354	17.4664	21.1435	167.309	65.2691	216.951	102.04	142.489	24.8206	6.43498	45.0449	140.65	35.852	22.0628	170.987	59.7534	123.184	101.121	48.722	350.247	28.4978	32.1749	111.233	36.7713	59.7534
PERU_83	56.87	0	10.4225	28.2897	29.7787	20.8451	2.97787	7.44466	20.8451	4705.03	31.2676	34.2455	34.2455	25.3119	160.805	4.4668	11.9115	10.4225	61.0462	8.9336	46.1569	55.0905	37.2233	84.8692	10.4225	7.44466	16.3783	134.004	41.6901	81.8913	71.4688	31.2676	7.44466	14.8893	7.44466	105.714	37.2233	11.9115	145.915	52.1126	25.3119	174.205	102.736	410.945	35.7344	11.9115	105.714	34.2455	44.668
PERU_84	9.77	1	4.35216	47.539	10.713	8.36954	2.34347	4.01738	9.70867	5357.85	15.4	53.5651	30.1303	4.35216	974.884	1.00434	3.34782	3.34782	121.526	2.00869	85.0345	175.426	46.5346	62.9389	2.00869	15.0652	6.36085	138.265	53.8998	21.0912	41.8477	204.886	24.1043	2.34347	5.02172	70.3041	16.0695	38.1651	161.03	30.1303	29.7956	61.265	120.521	192.834	22.4304	45.1955	82.0215	14.7304	22.7652
PERU_85	24.63	0	25.3651	20.8356	19.4767	4.52948	3.62358	6.34127	35.7829	3852.77	22.1944	73.3775	65.6774	10.8707	1245.61	143.131	3.62358	3.62358	97.3837	4.07653	92.8542	43.483	36.2358	193.409	2.71769	425.771	6.79421	198.844	55.7125	62.5068	72.0187	132.714	7.70011	3.62358	496.431	58.4302	20.8356	163.967	129.543	49.8242	46.6536	85.1541	84.2482	305.287	16.7591	23.5533	77.0011	13.5884	14.4943
PERU_86	79.97	0	3.03197	24.2558	31.8357	4.54796	4.54796	15.1599	6.06395	3886.99	18.1918	60.6395	51.5435	18.1918	332.001	124.311	7.57993	7.57993	137.955	9.09592	37.8997	36.3837	39.4156	134.923	6.06395	953.556	24.2558	154.631	37.8997	71.2514	69.7354	68.2194	7.57993	10.6119	1508.41	75.7993	19.7078	427.508	174.338	60.6395	34.8677	157.663	221.334	363.837	13.6439	16.6759	81.8633	50.0276	101.571
PERU_87	24.7	0	10.1225	8.99776	26.9933	11.8096	0.56236	6.18596	34.8663	4489.32	12.9343	92.2271	61.2973	18.5579	1299.61	37.6781	1	2.8118	67.4832	3.37416	286.804	125.406	60.1725	167.021	3.37416	59.6102	7.87304	150.15	75.9186	69.1703	46.1135	151.275	3.37416	2.24944	13.4966	61.2973	16.8708	42.177	147.338	50.0501	8.4354	75.9186	100.662	321.67	6.74832	38.8029	73.6692	17.4332	24.7438
PERU_88	0.57	1	9.31065	16.035	26.3802	15.5178	4.13807	8.79339	44.4842	4172.72	28.4492	94.141	131.384	23.2766	791.405	3072	6.2071	2.06903	198.627	60.5192	297.941	35.1736	22.2421	151.557	5.17258	189.834	13.966	299.493	24.8284	86.8994	67.2436	335.183	7.75888	5.17258	6464.7	135.522	37.2426	133.97	517.258	64.6573	24.3111	87.4167	232.249	445.359	9.31065	38.7944	129.315	48.6223	129.832
PERU_89	8.6	1	6.25724	11.5265	9.55052	2.3053	0.658657	4.93993	4.6106	3145.74	24.3703	46.106	48.7406	8.89187	614.856	0.329328	1.31731	1.97597	70.8056	6.58657	271.696	25.029	98.4692	163.676	3.29328	11.8558	6.25724	82.6614	38.5314	45.7766	35.5675	88.26	11.5265	3.62261	1.64664	43.4713	13.1731	5.26925	135.025	25.3583	17.1251	71.4643	51.7046	280.917	19.101	30.2982	74.7575	30.2982	41.8247
PERU_90	111.9	0	6.63275	9.64763	42.2084	7.23573	1.20595	10.2506	3.01489	5171.13	14.4715	74.7692	40.3995	11.4566	683.776	2.41191	6.02977	3.61786	49.4441	6.63275	445.6	31.9578	57.2828	344.3	5.42679	1.80893	21.7072	163.407	77.7841	65.7245	36.1786	154.965	3.01489	5.42679	3.61786	77.7841	17.4863	11.4566	144.112	34.3697	6.63275	91.0495	78.387	189.938	9.04466	69.3424	54.8709	16.8834	34.9727
PERU_91	84.5	0	14.0244	74.7969	29.6071	12.4662	10.9079	4.67481	18.6992	4520.54	26.4906	60.7725	37.3985	10.9079	532.928	1.55827	9.34961	4.67481	87.2631	3.11654	96.6127	291.396	109.079	73.2386	6.23308	20.2575	28.0488	152.71	71.6804	38.9567	91.9379	129.336	12.4662	12.4662	18.6992	141.802	15.5827	10.9079	172.968	59.2142	76.3552	190.109	48.3063	316.329	28.0488	35.8402	148.036	35.8402	54.5394
PERU_93	97.6	0	6.27317	58.811	41.5598	7.05732	6.27317	5.48903	10.9781	5242.02	25.0927	54.1061	52.5378	14.8988	1246.79	2.35244	12.5463	6.27317	84.6878	4.70488	79.1988	129.384	242.301	89.3927	10.1939	11.7622	20.3878	99.5866	39.2073	118.406	76.0622	254.064	11.7622	4.70488	50.1854	117.622	12.5463	10.1939	131.737	51.7537	47.0488	180.354	108.996	253.279	14.8988	69.0049	100.371	58.811	43.9122
PERU_94	NA	1	10.6181	70.7874	28.3149	23.0059	7.07874	10.6181	33.624	4015.41	30.0846	44.2421	21.2362	12.3878	431.803	12.3878	35.3937	14.1575	125.648	14.1575	79.6358	495.511	33.624	100.872	21.2362	12.3878	33.624	260.144	31.8543	46.0118	76.0964	88.4842	19.4665	15.9272	12.3878	109.72	14.1575	15.9272	95.5629	60.1692	63.7086	143.344	106.181	217.671	26.5453	42.4724	113.26	44.2421	38.933
PERU_95	20.8	1	6.7617	18.5947	16.6627	4.3468	0.241489	2.89787	5.55425	4190.08	15.2138	50.7127	34.2915	7.24467	371.652	2.1734	2.41489	1.69042	85.2457	4.10531	63.5116	35.4989	55.5425	131.129	4.3468	38.3968	3.86383	111.568	42.0191	71.7223	61.0967	106.98	12.3159	4.82978	127.265	70.2733	11.833	13.0404	133.785	35.9819	25.5978	84.7627	58.9233	263.706	18.1117	25.3564	72.9297	8.45212	22.9415
PERU_97	21.17	1	10.3172	13.7563	27.5126	6.87815	6.87815	20.6345	37.8298	6792.18	61.9034	75.6597	55.0252	13.7563	952.624	10.3172	37.8298	24.0735	55.0252	30.9517	61.9034	120.368	51.5861	130.685	6.87815	24.0735	24.0735	151.319	27.5126	127.246	72.2206	189.149	20.6345	6.87815	10.3172	144.441	37.8298	34.3908	209.784	92.8551	75.6597	206.345	79.0987	412.689	34.3908	65.3424	168.515	37.8298	85.9769
PERU_98	35.63	0	9.96202	19.924	29.8861	1	9.96202	19.924	29.8861	4303.59	19.924	119.544	59.7721	1	1693.54	1	19.924	29.8861	79.6962	9.96202	129.506	19.924	49.8101	109.582	9.96202	49.8101	9.96202	139.468	39.8481	199.24	49.8101	189.278	9.96202	9.96202	39.8481	89.6582	59.7721	109.582	249.051	79.6962	29.8861	308.823	109.582	398.481	9.96202	99.6202	89.6582	39.8481	39.8481
PERU_99	21.77	1	28.0349	24.7367	47.8243	13.1929	4.94734	4.94734	11.5438	3225.67	13.1929	49.4734	14.842	3.29823	166.561	120.385	19.7894	11.5438	54.4208	39.5787	9.89468	103.894	49.4734	117.087	9.89468	29.6841	36.2805	207.788	136.876	408.98	98.9468	82.4557	77.5084	11.5438	1809.08	93.9995	18.1403	21.4385	239.122	65.9646	28.0349	192.946	77.5084	245.718	13.1929	37.9296	75.8592	32.9823	56.0699
PERU_100	0.67	0	5.78428	41.454	31.8136	9.64047	1.92809	9.64047	14.4607	5415.05	29.8855	51.0945	28.9214	9.64047	1306.28	7.71238	10.6045	10.6045	55.9147	7.71238	32.7776	41.454	93.5126	75.1957	8.67643	28.9214	22.1731	87.7283	23.1371	164.852	74.2316	132.074	12.5326	8.67643	1.92809	134.003	20.245	13.4967	159.068	114.722	36.6338	153.284	38.5619	294.998	22.1731	28.9214	102.189	29.8855	61.699
PERU_101	3.17	1	12.481	39.5232	12.481	6.2405	12.481	2.08017	14.5612	5616.45	24.962	33.2827	27.0422	8.32067	405.633	6.2405	8.32067	2.08017	131.051	12.481	79.0464	116.489	106.089	95.6877	14.5612	12.481	24.962	162.253	12.481	39.5232	74.8861	160.173	8.32067	8.32067	156.013	249.62	24.962	56.1645	108.169	43.6835	64.4852	153.932	64.4852	345.308	12.481	45.7637	162.253	43.6835	29.1224
PERU_103	30.9	1	9.95779	39.8312	35.848	17.924	19.9156	17.924	25.8902	5912.93	21.9071	103.561	59.7467	3.98312	1125.23	17.924	19.9156	7.96623	95.5948	5.97467	99.5779	121.485	75.6792	91.6116	1.99156	157.333	29.8734	139.409	21.9071	89.6201	71.6961	272.843	19.9156	3.98312	35.848	129.451	25.8902	193.181	143.392	55.7636	29.8734	195.173	131.443	274.835	21.9071	37.8396	97.5863	43.8143	15.9325
PERU_104	12.97	0	17.059	48.3339	28.4317	15.6374	9.9511	14.2159	14.2159	4824.86	32.6965	51.1771	14.2159	12.7943	223.189	1	21.3238	12.7943	45.4907	12.7943	75.344	105.197	44.0692	112.305	4.26476	11.3727	22.7454	174.855	18.4806	51.1771	81.0304	62.5498	2.84317	12.7943	8.52951	122.256	22.7454	12.7943	147.845	41.226	61.1282	210.395	68.2361	342.602	35.5396	32.6965	127.943	36.9612	35.5396
[truncated: 206 more columns]

## Sheet: Table S4
TABLE S4. Normalized values of gene expression in the validation set (GSE25066) with survival data
ID_REF	DRFS_TIME_MONTHS	DRFS_STATUS	CCL5	DDIT4	POLR1C	Score_Risk	Risk_Group
GSM615098	5.5	0	0	0.18	0.02	0.09	2
GSM615101	5.21	0	-0.14	-0.04	0.07	0.07	2
GSM615104	0.78	1	-0.2	0.04	0.02	0.11	2
GSM615106	4.16	0	-0.21	-0.05	0.04	0.08	2
GSM615107	4.37	0	0.2	-0.04	0.1	-0.05	1
GSM615109	1.25	1	-0.11	0.08	0.05	0.1	2
GSM615111	0.99	1	-0.37	0.13	0.1	0.26	2
GSM615112	1.83	1	0.09	0.18	-0.05	0.02	2
GSM615113	0.31	1	-0.2	-0.07	0.04	0.07	2
GSM615115	0.15	1	-0.15	-0.05	0.2	0.14	2
GSM615135	3.84	0	-0.28	-0.08	0	0.08	2
GSM615136	0.55	1	-0.22	0.27	0.07	0.24	2
GSM615145	0.9	0	-0.08	0.02	-0.04	0.02	2
GSM615148	2.67	0	0.14	0.03	-0.08	-0.08	1
GSM615149	0.72	1	-0.19	-0.01	0.07	0.11	2
GSM615151	0.91	0	-0.02	0.05	0.13	0.1	2
GSM615156	2.03	0	-0.12	-0.03	0.05	0.06	2
GSM615160	0.38	1	0.08	0.17	0	0.04	2
GSM615169	2.26	0	0.28	-0.14	0.03	-0.15	1
GSM615182	7.44	0	-0.27	-0.01	-0.13	0.04	2
GSM615185	5.59	1	0.12	0.14	0.05	0.04	2
GSM615188	5.72	0	-0.04	-0.21	-0.06	-0.11	1
GSM615190	7.13	0	0.02	-0.12	-0.06	-0.09	1
GSM615195	0.76	1	0.11	0.28	0.02	0.09	2
GSM615197	6.61	0	-0.14	-0.02	-0.07	0.01	2
GSM615218	0.58	1	0.03	0.12	-0.02	0.03	2
GSM615223	0.62	1	0.13	0.23	-0.02	0.04	2
GSM615225	4.33	0	0	-0.16	0.11	-0.02	1
GSM615229	4.89	0	0.07	-0.13	-0.13	-0.15	1
GSM615244	4.06	0	-0.02	-0.26	0.01	-0.1	1
GSM615250	3.75	0	-0.15	-0.03	0	0.04	2
GSM615251	3.75	0	0.43	0.25	-0.1	-0.11	1
GSM615255	0.85	1	-0.01	0.27	-0.06	0.09	2
GSM615265	3.69	0	-0.16	0.01	-0.09	0.02	2
GSM615275	2.4	1	-0.18	-0.14	-0.07	-0.03	1
GSM615276	3.27	0	-0.09	0.22	0.02	0.14	2
GSM615287	1.72	1	0.24	-0.23	0	-0.2	1
GSM615288	2.6	0	0.15	0.1	0.04	0	1
GSM615295	1.86	0	-0.07	-0.14	-0.1	-0.09	1
GSM615297	2.34	1	-0.02	-0.01	-0.11	-0.05	1
GSM615301	2.55	1	-0.21	-0.08	0.02	0.06	2
GSM615303	2.34	0	0.31	0.14	0	-0.06	1
GSM615315	0.89	1	-0.16	-0.04	0.05	0.07	2
GSM615317	2.7	0	-0.32	0.03	0	0.14	2
GSM615319	2.28	1	0.16	0.12	-0.04	-0.03	1
GSM615320	1.35	1	0	-0.19	-0.03	-0.09	1
GSM615321	2.52	0	0.03	-0.13	-0.04	-0.09	1
GSM615322	0.8	1	0.09	0.22	-0.03	0.05	2
GSM615323	1.88	0	0.07	-0.07	-0.02	-0.07	1
GSM615327	2.53	1	0.18	-0.05	-0.06	-0.12	1
GSM615330	0.8	1	0.05	0.07	0.08	0.05	2
GSM615335	0.92	1	-0.1	-0.17	-0.11	-0.09	1
GSM615342	1.96	0	-0.21	0.15	-0.04	0.13	2
GSM615344	1.38	1	0.23	-0.15	0.09	-0.11	1
GSM615345	2.06	0	-0.03	-0.3	-0.08	-0.16	1
GSM615346	1.31	0	-0.06	-0.11	-0.01	-0.02	1
GSM615347	2.25	1	0.08	0.14	-0.01	0.03	2
GSM615348	2.3	0	0.16	0	0	-0.06	1
GSM615356	1.16	0	0.12	-0.1	-0.04	-0.11	1
GSM615363	1.61	0	0.11	0.11	-0.05	-0.02	1
GSM615364	1.54	0	0.13	0.01	0.07	-0.01	1
GSM615368	0.73	1	0.12	0.18	0	0.03	2
GSM615369	1.9	0	-0.03	-0.15	-0.05	-0.08	1
GSM615372	1.7	0	-0.19	-0.01	0	0.07	2
GSM615376	1.13	1	0.06	0.18	0.09	0.1	2
GSM615378	1.12	0	0.1	-0.02	0.05	-0.02	1
GSM615380	0.17	1	0.26	-0.21	-0.09	-0.24	1
GSM615382	1.14	0	0.26	0.12	0.05	-0.02	1
GSM615384	1.28	0	-0.1	-0.18	0.12	0.02	2
GSM615385	1.13	0	0.06	-0.26	0.03	-0.13	1
GSM615387	1.39	0	-0.14	0.03	0.02	0.08	2
GSM615390	1.49	0	-0.02	-0.06	0.02	-0.01	1
GSM615392	0.09	1	-0.34	0.14	0.02	0.21	2
GSM615403	1.27	1	0.13	0.04	0.1	0.02	2
GSM615405	0.52	1	-0.09	0.08	-0.01	0.07	2
GSM615640	1.19	1	0.11	0.05	-0.02	-0.03	1
GSM615649	0.45	1	-0.14	0.13	0	0.12	2
GSM615650	4.77	0	-0.01	-0.12	0	-0.05	1
GSM615651	0.79	1	-0.26	0.08	0.04	0.15	2
GSM615657	0.42	1	0.19	0.09	-0.01	-0.04	1
GSM615661	4.43	0	-0.28	0.2	-0.03	0.19	2
GSM615666	4.57	0	-0.01	0.18	0.02	0.09	2
GSM615667	2.22	0	0.26	-0.03	0.01	-0.11	1
GSM615671	3.96	0	-0.02	-0.19	-0.08	-0.11	1
GSM615674	0.47	1	0.07	0.12	-0.01	0.02	2
GSM615687	1.26	1	-0.06	-0.14	0.11	0.02	2
GSM615689	2.03	1	0.03	0.04	0.04	0.02	2
GSM615691	2.1	1	0.01	-0.17	0.04	-0.06	1
GSM615696	2.95	1	0.39	-0.1	0.04	-0.18	1
GSM615699	5.86	0	0.17	0	0.06	-0.04	1
GSM615707	4.79	0	0	0.03	-0.04	-0.01	1
GSM615712	1.24	1	-0.04	-0.33	0.21	-0.03	1
GSM615714	2.85	0	0.45	0.12	0.06	-0.1	1
GSM615715	2.82	0	0.08	0.25	-0.05	0.06	2
GSM615716	2.49	0	0.07	0.38	0.04	0.16	2
GSM615739	1.65	1	-0.13	0.11	0.03	0.11	2
GSM615746	1.2	1	0.07	0.08	0.19	0.1	2
GSM615751	1.74	0	0.17	-0.1	0.09	-0.07	1
GSM615771	3.93	1	0.17	0.18	-0.04	-0.01	1
GSM615776	1.05	1	-0.1	0.18	-0.11	0.07	2
GSM615784	1.77	0	0.14	-0.04	-0.03	-0.08	1
GSM615785	0.78	1	-0.19	-0.17	-0.07	-0.04	1
GSM615787	0.72	1	0.18	0.18	0.01	0.01	2
GSM615800	0.88	1	0.14	0.08	0.05	0	1
GSM615801	2.67	1	-0.07	-0.06	-0.01	0	1
GSM615804	3.13	0	0.03	0.01	-0.07	-0.04	1
GSM615805	0.82	1	0.1	0	-0.1	-0.09	1
GSM615806	0.53	1	0.16	-0.09	0.07	-0.07	1
GSM615812	2.18	1	-0.07	0.07	-0.02	0.05	2
GSM615813	3.7	0	-0.05	-0.04	-0.11	-0.05	1
GSM615823	2.3	1	-0.27	0	-0.08	0.07	2
GSM615827	3.2	0	0	-0.03	-0.07	-0.05	1
GSM615828	3.08	0	-0.19	-0.19	-0.05	-0.03	1

## Sheet: Table S5
TABLE S5. Normalized values of gene expression in the GSE16446 dataset with survival data
ID_REF	DRFS_TIME_MONTHS	DRFS_STATUS	CCL5	DDIT4	POLR1C	Score_Risk	Risk_Group
GSM411303	10.7667	1	-0.217543	0.0690171	-0.0300461	0.1	2
GSM411306	57.5667	0	0.0408561	-0.014762	-0.112113	-0.08	1
GSM411308	25.8	0	-0.00981057	0.0232819	0.040517	0.03	2
GSM411309	9.7	1	-0.137221	0.0686998	-0.0756575	0.05	2
GSM411310	44.9667	0	-0.200769	0	0.166259	0.16	2
GSM411311	44.5333	0	0.00670791	0.213358	-0.131633	0.03	2
GSM411312	25.7	0	-0.301475	-0.173363	0.0353899	0.06	2
GSM411313	38.3333	0	0.0548527	0.0429756	-0.0417006	-0.02	1
GSM411314	41.9667	0	0	-0.00324813	-0.0977941	-0.05	1
GSM411316	18.4333	1	-0.11889	0.0969132	-0.00999745	0.08	2
GSM411317	15.4667	1	-0.747976	-0.026622	0.00579657	0.29	2
GSM411318	24.9333	0	-0.128617	-0.0638653	-0.119827	-0.04	1
GSM411319	19.3333	1	0.00185314	0.077766	0.00878877	0.04	2
GSM411320	45.8667	0	0.017067	-0.111305	-0.0160776	-0.06	1
GSM411322	25.9	0	-0.205293	0.179785	0.0155354	0.17	2
GSM411323	59.0667	0	-0.00600359	0.17322	0.155945	0.16	2
GSM411324	45.2667	0	-0.187922	-0.0292025	-0.0364641	0.04	2
GSM411325	24.1667	0	0.103515	-0.00632122	0.0212181	-0.03	1
GSM411326	23.6667	0	-0.187777	0.207161	-0.159979	0.09	2
GSM411328	31.4	0	0.0732002	-0.0657607	-0.040856	-0.08	1
GSM411329	8.33333	1	0.0606787	0.166757	-0.0715952	0.01	2
GSM411331	20.9	1	0.0322042	0.0848307	-0.153958	-0.05	1
GSM411332	23.1	0	-0.11035	-0.240919	-0.120538	-0.12	1
GSM411333	34.7	0	-0.15167	0.0420746	-0.101946	0.03	2
GSM411334	12.7333	1	-0.0184601	-0.19008	0.0322607	-0.06	1
GSM411335	30.4667	0	0.0728765	-0.124061	-0.127023	-0.15	1
GSM411336	70.4667	0	-0.0585705	-0.170888	-0.0942704	-0.1	1
GSM411337	47.1333	1	0.00434161	0.00528993	0.0267484	0.01	2
GSM411339	24.4	1	-0.263705	-0.1599	0.113358	0.09	2
GSM411341	55.9333	0	0.0856655	0.144658	0.000234581	0.03	2
GSM411342	45.5333	0	0.160503	-0.0887984	0.0999084	-0.05	1
GSM411343	31.8667	0	-0.235055	0.0554636	-0.200252	0.02	2
GSM411344	52.4	0	0.000185695	-0.026898	0.0405776	0.01	1
GSM411345	19.9667	0	0.0489907	-0.144129	0.044134	-0.06	1
GSM411346	46.8	0	0.0401961	-0.233312	-0.0645863	-0.15	1
GSM411347	7.43333	1	-0.188908	0.0499205	0.0794263	0.14	2
GSM411348	46.9333	0	0.235033	0.242664	0.0605335	0.04	2
GSM411349	38.1667	1	-0.0247187	0.0955985	0.00499676	0.05	2
GSM411352	22.3	0	0.23711	0.0582523	0.135698	0	1
GSM411353	61.3	0	0.0443256	-0.0903869	0.0351064	-0.04	1
GSM411354	10.4667	1	-0.0489317	-0.223395	-0.167601	-0.16	1
GSM411355	61.1333	1	-0.21721	0.161838	-0.04266	0.14	2
GSM411356	72.0667	0	0.0939628	-0.117992	0.0484923	-0.07	1
GSM411357	13.2	0	0.198118	-0.0101539	-0.047664	-0.11	1
GSM411359	46.3333	0	0.116076	-0.123219	0.0178031	-0.09	1
GSM411361	12.6333	1	0.141764	0.154534	0	0.01	1
GSM411368	21.3333	0	-0.163532	0.0293219	0.0607948	0.11	2

## Sheet: Table S6
TABLE S5. Normalized values of gene expression in GSE58812 dataset with survival data
ID	MFS_TIME (MONTHS)	MFS_STATUS	CCL5	DDIT4	POLR1C	SCORE	RISK_GROUP
GSM1419942	39.47	1	-1.64	-1.25	-0.37	-0.09	2
GSM1419943	32.8	1	0.55	0.51	0.81	0.41	2
GSM1419944	29.23	1	-1.85	0.97	0.42	1.36	2
GSM1419945	30.17	1	0.28	-0.76	-0.34	-0.62	1
GSM1419946	11.33	1	-2.7	-0.03	0.33	1.21	2
GSM1419947	69.37	0	0.39	0.44	-0.43	-0.17	1
GSM1419948	150.57	0	1.81	-0.28	-0.69	-1.18	1
GSM1419949	102.33	0	3.29	-0.77	-0.37	-1.82	1
GSM1419950	13.17	1	-1.23	0.58	-0.75	0.37	2
GSM1419951	171.67	0	0.8	0.43	0.07	-0.09	2
GSM1419952	166.53	0	-0.78	-2.19	1.25	-0.05	2
GSM1419953	13.97	1	-1.02	-0.43	0.15	0.29	2
GSM1419954	160.5	0	-0.79	-0.16	-1.17	-0.34	1
GSM1419955	62.63	0	1.99	-1.03	-0.14	-1.31	1
GSM1419956	36.03	0	0.26	-0.49	0.38	-0.13	1
GSM1419957	164.63	0	0.72	0.61	-0.6	-0.31	1
GSM1419958	159.43	0	-0.54	-0.49	0.01	0	2
GSM1419968	160.8	0	0.43	0.51	0.18	0.15	2
GSM1419969	16.5	1	-0.22	0.62	0.95	0.83	2
GSM1419970	152.07	0	-1.52	-0.49	-0.92	-0.07	2
GSM1419971	17.23	1	1.64	0.3	0.07	-0.48	1
GSM1419972	152.4	0	0.04	0.6	-0.72	-0.1	1
GSM1419973	33.9	1	1.38	0.2	0.19	-0.36	1
GSM1419974	26.63	1	-0.79	1.25	0.42	1.07	2
GSM1419975	142.33	0	-0.32	-1.19	0.27	-0.27	1
GSM1419976	129.47	0	-0.46	-0.23	0.58	0.37	2
GSM1419977	67.8	0	-1.8	0.1	0.11	0.81	2
GSM1419978	86.43	0	-0.88	1.44	0.98	1.47	2
GSM1419979	126.2	0	-1.13	-0.52	-0.67	-0.11	1
GSM1419980	138.1	0	-0.72	-1.48	-0.36	-0.55	1
GSM1419981	138.23	0	-0.54	-0.41	-0.15	-0.04	2
GSM1419982	126.97	0	0.12	-0.94	-0.13	-0.53	1
GSM1419983	40.57	0	-3.03	0.25	0.59	1.59	2
GSM1419984	113.1	0	-2.74	-2.35	-0.02	0.03	2
GSM1419985	20.53	0	3.06	-0.95	0.12	-1.57	1
GSM1419986	116.4	0	0.98	0.18	-0.78	-0.69	1
GSM1419987	120.93	0	-1.06	0.55	-0.17	0.58	2
GSM1419988	115.77	0	-0.84	0.55	0.04	0.59	2
GSM1419989	2.17	0	-1.08	-0.3	-1.22	-0.31	1
GSM1419990	107.37	0	-0.15	-0.44	0.48	0.1	2
GSM1419991	16.33	1	0.62	0.06	0.39	-0.03	2
GSM1419992	100.03	0	0.39	-0.29	-0.31	-0.43	1
GSM1419993	70.83	0	1.73	0	-0.29	-0.82	1
GSM1419994	5.43	0	0.43	-0.06	-0.74	-0.56	1
GSM1419995	14.47	1	0.08	1.18	0.12	0.55	2
GSM1419996	96.23	0	-2.74	0.12	0.94	1.59	2
GSM1419997	88.6	0	2.05	0.45	0.97	-0.13	1
GSM1419998	0.67	0	-1.33	0.68	0.03	0.84	2
GSM1419999	87.47	1	0	0.37	0	0.16	2
GSM1420000	89.07	0	2.61	-1.07	-0.84	-1.91	1
GSM1420001	85.63	0	0.9	-0.55	-0.31	-0.75	1
GSM1420002	48.1	1	0.34	-0.65	-0.31	-0.58	1
GSM1420003	69.53	0	-0.97	-0.13	-0.38	0.14	2
GSM1420004	84.23	0	1.67	-1.41	-0.17	-1.36	1
GSM1420005	27.03	0	-1.2	-0.57	0.27	0.35	2
GSM1420006	76.43	0	0.93	1.03	0.41	0.29	2
GSM1420007	81.87	0	2.61	0.27	0.87	-0.48	1
GSM1420008	80.6	0	-0.88	-0.49	0.13	0.19	2
GSM1420009	65	0	2.23	0.58	0.47	-0.39	1
GSM1420010	36.23	1	1.68	1.61	0.73	0.41	2
GSM1420011	48.87	0	3	0.28	0.13	-0.99	1
GSM1420012	36.1	1	1.61	0.17	-0.6	-0.85	1
GSM1420013	77.17	0	1.3	-0.56	-0.08	-0.8	1
GSM1420014	69.33	0	-3.26	-0.76	-0.49	0.71	2
GSM1420015	66.97	1	0.83	-0.33	-0.74	-0.83	1
GSM1420016	68.77	0	-0.3	-0.6	-0.86	-0.57	1
GSM1420017	76.3	0	0.65	-1.16	-0.46	-0.99	1
GSM1420018	18.5	1	-1.65	1.49	0.55	1.58	2
GSM1420019	16.67	1	-2.03	0.86	-0.56	0.91	2
GSM1420020	52	0	1.07	0.96	1.08	0.53	2
GSM1420021	19.97	1	-1.27	0.27	-0.04	0.6	2
GSM1420022	109.23	0	-0.4	-0.67	-0.15	-0.21	1
GSM1420023	67.73	0	-2.17	-0.54	-0.96	0.15	2
GSM1420024	111.37	0	0.48	-0.49	-0.78	-0.79	1
GSM1420025	111.7	0	0.09	0.09	-0.33	-0.15	1
GSM1420026	84.13	0	0.46	-1.24	0.59	-0.44	1
GSM1420027	101.77	0	-1.51	0.21	0.05	0.71	2
GSM1420028	38.6	1	-1.65	0.39	-0.23	0.71	2
GSM1420029	104.93	0	0.7	-0.6	0.42	-0.33	1
GSM1420030	99.7	0	-1.69	-1.49	-1.58	-0.77	1
GSM1420031	47.4	0	-0.41	-0.53	-0.53	-0.33	1
GSM1420032	26.1	1	-0.98	1.09	0.08	0.91	2
GSM1420033	85.67	0	-1.46	0.85	-0.17	0.87	2
GSM1420034	87.3	0	1.01	0.19	0.39	-0.13	1
GSM1420035	23.5	1	-2.4	0.38	0.9	1.55	2
GSM1420036	88.27	0	-1.46	0.35	0.22	0.84	2
GSM1420037	90.57	0	2.85	-0.49	-0.07	-1.37	1
GSM1420038	31.33	1	0	1.37	-0.59	0.32	2
GSM1420039	17.57	1	-1.19	0.72	0.47	1.02	2
GSM1420040	54.4	0	1.42	1.16	-0.15	-0.12	1
GSM1420041	30.83	1	0.17	-0.03	1.03	0.43	2
GSM1420042	73.97	0	1.13	0.59	-0.04	-0.2	1
GSM1420043	29.17	1	-3.53	0.39	0.49	1.8	2
GSM1420044	63.07	0	-0.15	0.11	0.65	0.42	2
GSM1420045	66.97	0	1.83	0.7	-0.39	-0.6	1
GSM1420046	67.5	0	2.25	-0.35	0.16	-0.96	1
GSM1420047	55.47	0	0.09	-0.81	0.7	-0.05	2
GSM1420048	54.43	0	-3.07	0.73	0.43	1.74	2
GSM1420049	59.33	0	-0.08	-0.16	-0.84	-0.45	1
GSM1420050	54.63	0	-0.18	-0.76	0.72	0.09	2
GSM1420051	26.1	1	-2.28	0.33	0.5	1.29	2
GSM1420052	54.9	0	0.81	-0.04	-0.61	-0.64	1
GSM1420053	51.57	0	2.15	0.59	0.13	-0.52	1
GSM1420054	42.07	0	1.73	-0.24	-1.09	-1.32	1
GSM1420055	47.67	0	1.55	-1.36	-0.73	-1.57	1
GSM1420056	13.83	1	-0.26	-1.08	0.24	-0.26	1
GSM1420057	34.23	1	0.51	0.2	-0.2	-0.21	1
